# Supplementary material for: Public–Private Partnerships as a Catalyst for Healthcare Transformation in Saudi Arabia: Evaluating the Impact on Accessibility, Quality, and Sustainability Under Vision 2030
Source: Healthcare (Basel). 2026 May 22;14(11):1435. doi: 10.3390/healthcare14111435 (PMC13257269; doi:10.3390/healthcare14111435)
Supplement: Supplementary file 1 [file healthcare-14-01435-s001.zip]

Archive with 1 entries (1 files):
- healthcare-4228721-supplementary.pdf
